# Supplementary material for: Bifidobacterium animalis subsp. lactis BB-12 Primes Epithelial Antiviral Defenses and Restricts Influenza A Virus Replication in Human Intestinal Organoid-Derived Monolayers
Source: Microorganisms. 2026 Mar 27;14(4):751. doi: 10.3390/microorganisms14040751 (PMC13118500; doi:10.3390/microorganisms14040751)
Supplement: Supplementary file 1 [file microorganisms-14-00751-s001.zip]

Archive with 1 entries (1 files):
- microorganisms-4175410-supplementary.pdf
